# Supplementary material for: Anti-Inflammatory Potential of Extracellular Polysaccharide from the Moss Endophyte Ovatospora brasiliensis During Pathogen Infection
Source: Microorganisms. 2025 Aug 31;13(9):2037. doi: 10.3390/microorganisms13092037 (PMC12472852; doi:10.3390/microorganisms13092037)
Supplement: Supplementary file 1 [file microorganisms-13-02037-s001.zip]

Archive with 1 entries (1 files):
- microorganisms-3751570-supplementary.pdf
